# Supplementary material for: Data-Driven Inverse Design Enables a Dexterous Hand with Human-Comparable Dynamic Performance in Structured Tasks
Source: Biomimetics (Basel). 2026 Jun 18;11(6):434. doi: 10.3390/biomimetics11060434 (PMC13296745; doi:10.3390/biomimetics11060434)
Supplement: Supplementary file 1 [file biomimetics-11-00434-s001.zip]

Archive with 1 entries (1 files):
- biomimetics-4331574-supplementary.mp4
